# Supplementary material for: Technology Considerations for Enabling eSource in Clinical Research: Industry Perspective
Source: Ther Innov Regul Sci. 2020 Mar 11;54(5):1166–74. doi: 10.1007/s43441-020-00132-4 (PMC7458892; doi:10.1007/s43441-020-00132-4)
Supplement: Supplementary file 4 — Supplementary material 4 (XLSX 13 kb) [file 43441_2020_132_MOESM4_ESM.xlsx]

## Sheet: export - 2020-02-12T101612.534
Manuscript ID	Manuscript Title	Date Submitted	Submitting Author	Editor In Chief	Editor	Status	Manuscript Flag
Under Review
HSR-19-0802.R1	Relative Accuracy of Social and Medical Determinants of Suicide in Electronic Health Records	10-Feb-2020	Farrokh, Alemi	Romano, Patrick	Editors, Drivers of Health	Assign Reviewers (Due 20-Feb-2020) 0 active selections; 0 assigned; 0 returned	Gray Circled Check
HSR-20-0060	The cost for hospitals to advance health equity— _x000D_ The Grady Heart Failure Program: A safety-net hospital addressing social needs in Atlanta	28-Jan-2020	MacLeod, Kara	Romano, Patrick	Not Assigned	Assign SAE (Due 15-Feb-2020)	Gray Circled Check
HSR-19-0871.R1	An Evidence-Based Agenda to Address Drivers of Health	21-Jan-2020	Frakt, Austin	Romano, Patrick	Editors, Drivers of Health	Select Reviewers (Due 31-Jan-2020) 12 days overdue 0 active selections; 0 assigned; 0 returned	Gray Circled Check
HSR-19-0881	State Earned Income Tax Credits and General Health Indicators: A Quasi-Experimental National Study 1993–2016	03-Jan-2020	Morgan, Erin	Romano, Patrick	Editors, Drivers of Health	Make Recommendation (Due 25-Feb-2020)	Gray Circled Check
HSR-19-0979	In-utero exposure to threat of evictions and preterm births: Evidence from the United States	20-Dec-2019	Khadka, Aayush	Romano, Patrick	Editors, Drivers of Health	Make Recommendation (Due 17-Feb-2020)	Gray Circled Check
HSR-19-0966	The Impact of Police Presence on High-Frisk Neighborhood Residents’ Reliance on Hospital-Based Healthcare	17-Dec-2019	Kerrison, Erin	Romano, Patrick	Editors, Drivers of Health	Awaiting Reviewer Scores (Due 31-Mar-2020) 3 active selections; 3 invited; 3 agreed; 5 declined; 2 returned	Gray Circled Check
HSR-19-0920	Health at Ground Zero: The Relationship Between Material Resources and Health and Well-Being	27-Nov-2019	Lee, Matthew	Romano, Patrick	Editors, Drivers of Health	Awaiting Reviewer Scores (Due 01-Feb-2020) 2 active selections; 2 invited; 2 agreed; 1 declined; 1 returned Papanicolas, Irene 11 days overdue	Gray Circled Check
HSR-19-0918	The impact of permanent supportive housing for high users of publicly funded services	27-Nov-2019	Chan, Virginia	Romano, Patrick	Editors, Drivers of Health	Make Decision (Due 04-Feb-2020) 8 days overdue	Gray Circled Check
HSR-19-0876	County Health Outcomes Linkage to County Spending on Social Services, Infrastructure, and Law and Order in the U.S.	18-Nov-2019	Bishai, David	Romano, Patrick	Editors, Drivers of Health	Awaiting Reviewer Scores (Due 02-Jan-2020) 2 active selections; 2 invited; 2 agreed; 4 declined; 1 returned Meara, Ellen 41 days overdue	Gray Circled Check
HSR-19-0875	Relationship of Neighborhood Social Determinants of Health to Racial/Ethnic Mortality Disparities in U.S. Veterans – Mediating and Moderating Effects	15-Nov-2019	Wong, Michelle	Romano, Patrick	Editors, Drivers of Health	Make Decision (Due 31-Jan-2020) 12 days overdue	Gray Circled Check
HSR-19-0883	Effects of a standardized community health worker intervention on hospitalization: results of a pooled analysis of three clinical trials	15-Nov-2019	Vasan, Aditi	Romano, Patrick	Editors, Drivers of Health	Awaiting Reviewer Scores (Due 15-Feb-2020) 3 active selections; 3 invited; 3 agreed; 7 declined; 2 returned	Gray Circled Check
HSR-19-0879	The Impact of Medicare Shared Savings Plan ACOs on Use of Mental Health and Substance Use Services and Disparities in Care	14-Nov-2019	Acevedo, Andrea	Romano, Patrick	Editors, Drivers of Health	Make Decision (Due 24-Jan-2020) 19 days overdue	Gray Circled Check
HSR-19-0872	A Structural Model of High Crime Neighborhoods as a Driver of Toxic Stress Leading to Asthma Diagnoses Among Children of a Large Medical Practice	13-Nov-2019	Hendrix, Amy	Romano, Patrick	Editors, Drivers of Health	Make Decision (Due 11-Feb-2020) 1 day overdue	Gray Circled Check
Accepted Papers
HSR-19-0247.R3	Food Insecurity, Health Care Utilization, and Health Care Expenditures	13-Jan-2020	Mortensen, Karoline	Romano, Patrick	Frakt, Austin	Accept (05-Feb-2020) First Look (with Author) (Due 12-Feb-2020)	Gray Circled Check;Orange Square;Assign EIC Check Complete
Papers w/ Authors for Revision
HSR-19-0914	The Impact of Paid Family Leave in the United States on Birth Outcomes and Mortality in the First Year of Life	26-Nov-2019	Montoya-Williams, Diana	Romano, Patrick	Editors, Drivers of Health	Minor Revision (12-Jan-2020) Due on: 08-Mar-2020	Gray Circled Check
HSR-19-0889	Unmet social needs among low-income adults in the US: associations with health care access and quality	15-Nov-2019	Cole, Megan	Romano, Patrick	Editors, Drivers of Health	Major Revision (06-Jan-2020) Due on: 05-Apr-2020	Gray Circled Check
HSR-19-0886	The Cumulative Impact of Health Insurance on Health Status	15-Nov-2019	Barker, Abigail	Romano, Patrick	Editors, Drivers of Health	Major Revision (06-Jan-2020) Due on: 05-Apr-2020	Gray Circled Check
HSR-19-0884	The Five Year Impact of the ACA on Health Care Access and Self-Assessed Health	15-Nov-2019	Marton, James	Romano, Patrick	Editors, Drivers of Health	Major Revision (12-Jan-2020) Due on: 11-Apr-2020	Gray Circled Check
Rejected Papers
HSR-19-0882	Long-Term Effects of the Social Determinants of Health on Mortality and Readmissions in Inpatient and ED Settings for Cardiovascular and Cerebrovascular Diseases in California and New York	18-Nov-2019	Wang, Andrew	Romano, Patrick	Editors, Drivers of Health	Reject (06-Jan-2020)	Gray Circled Check
HSR-19-0887	Assessing the mediating role of physical activity in loneliness on the function of older adults with multimorbidity_x000D_	18-Nov-2019	Datta, R	Romano, Patrick	Editors, Drivers of Health	Reject (06-Jan-2020)	Gray Circled Check
HSR-19-0888	The Impact of Screening for and Addressing Social Needs in Pediatric Clinical Settings on Child Health and Cost of Care	18-Nov-2019	Burghardt, A	Romano, Patrick	Editors, Drivers of Health	Reject (07-Jan-2020)	Gray Circled Check
HSR-19-0896	Does Medicaid improve mental health? An examination of mental health, treatment use and financial security.	18-Nov-2019	Burns, Marguerite	Romano, Patrick	Editors, Drivers of Health	Reject (06-Jan-2020)	Gray Circled Check
HSR-19-0885	Facing the factors: Identifying county-led social determinant of health phenotypes	18-Nov-2019	Rahman, Himika	Romano, Patrick	Editors, Drivers of Health	Reject (06-Jan-2020)	Gray Circled Check
HSR-19-0819	Joining forces—does collaborative action between local health departments and nonprofit hospitals help foster healthy behaviors in communities?	23-Oct-2019	Rosen, G	Romano, Patrick	Editors, Drivers of Health	Reject (06-Jan-2020)	Gray Circled Check
Not Submitted
draft	The Deductible Is Killing Me!: The Effect of High Deductibles on Mortality		Horný, Michal	Not Assigned	Not Assigned	Awaiting Author Submission (Due 15-Nov-2019) 89 days overdue	Gray Circled Check
draft	Community Networks and Rural-Urban Differences in Mortality and Medical Spending		Mays, Glen	Not Assigned	Not Assigned	Awaiting Author Submission (Due 15-Nov-2019) 89 days overdue	Gray Circled Check
draft	"To investigate the impact of the South Carolina Medicaid Healthy Outcome Plan (HOP) initiative on reducing ED visits, inpatient stays, and cost for uninsured, chronically ill, high-utilizers."		Gareau, Sarah	Not Assigned	Not Assigned	Awaiting Author Submission (Due 15-Nov-2019) 89 days overdue	Gray Circled Check
